# Supplementary material for: Homozygous frameshift mutations in FAT1 cause a syndrome characterized by colobomatous-microphthalmia, ptosis, nephropathy and syndactyly
Source: Nat Commun. 2019 Mar 12;10:1180. doi: 10.1038/s41467-019-08547-w (PMC6414540; doi:10.1038/s41467-019-08547-w)
Supplement: Supplementary file 3 — Source Data File [file 41467_2019_8547_MOESM3_ESM.xlsx]

## Sheet: Sheet1
Figure 3a
			(Abcam: ab190242)						Cell Signaling Technology: 3700
		Lane No.	Adj. Total Band Vol. (Int)	Total Band Vol. (Int)	Adj. Total Lane Vol. (Int)	Total Lane Vol. (Int)	Bkgd. Vol. (Int)					Lane No.	Adj. Total Band Vol. (Int)	Total Band Vol. (Int)	Adj. Total Lane Vol. (Int)	Total Lane Vol. (Int)	Bkgd. Vol. (Int)
		1	5545815	16145541	23530689	289235709	265705020	scrambled				1	27644587	35698035	30740801	117279497	86538696	scrambled
		2	928725	9141765	8575014	251958975	243383961	FAT1				2	17365404	25056640	18976328	99297128	80320800	FAT1
		3	N/A	N/A	7467864	246027579	238559715					3	N/A	N/A	2193539	75582704	73389165
		4	1694214	10901493	28682871	272308758	243625887	scrambled				4	22143817	28640718	24176169	110210786	86034617	scrambled
		5	717726	11158059	11922633	257188017	245265384	FAT1				5	31078637	39909841	33753014	133461221	99708207	FAT1
		6	N/A	N/A	6508761	241283487	234774726					6	N/A	N/A	1122019	72623173	71501154
		7	1982256	10447104	10923453	249965373	239041920	scrambled				7	24638180	29999760	27245960	106594208	79348248	scrambled
		8	1346331	10545009	12750525	256568928	243818403	FAT1				8	32606150	39108622	36206782	129974182	93767400	FAT1
																												N/A
Figure 3e																												N/A
			N1	N2	N3	N4	N5	N6																				N/A
	Scrambled	Week1	210	170	220	215	190	185																				N/A
		Week2	260	280	220	260	225	240																				N/A
	FAT1 shRNA	Week1	150	110	105	160	160	150																				N/A
		Week2	190	170	160	120	100	104																				N
Supplementary Figure 4
					0.45 pMol									0.52 pMol
			Control Mo			FAT1 MO						Control Mo			FAT1 MO
			Fused	Coloboma		Fused	Coloboma					Fused	Coloboma		Fused	Coloboma
		N1	35	0		11	25				N1	52	0		5	40
		N2	25	0		8	23				N2	25	0		7	43
		N3	22	0		17	13				N3	30	0		8	44
		Total	82	0		36	61				Total	107	0		20	127
	Compiled			0.52 pMol										0.45 pMol
				Control MO	fat1 MO									Control MO	fat1 MO
			Fused	82	36								Fused	107	20
			Coloboma	0	61								Coloboma	0	127
Supplementary Figure 11
		Cell Signaling Technology:13008						Cell Signaling Technology: 8418
YAP Western blot
Lane No.	Adj. Total Band Vol. (Int)	Total Band Vol. (Int)	Adj. Total Lane Vol. (Int)	Total Lane Vol. (Int)			Lane No.	Adj. Total Band Vol. (Int)	Total Band Vol. (Int)	Adj. Total Lane Vol. (Int)	Total Lane Vol. (Int)	Bkgd. Vol. (Int)
1	18578514	26165835	27072612	127563792	FAT1		1	12318777	14345307	16205064	38361792	22156728	FAT1
2	15607486	22284338	21090300	117725540	scrambled		2	9755688	11744552	10836140	32464696	21628556	scrambled
3	N/A	N/A	2494520	83958980			3	N/A	N/A	1152872	17887632	16734760
4	17470470	24648666	24514164	127723482	FAT1		4	7594425	9602550	9023100	33234975	24211875	FAT1
5	14363580	20937840	19694290	112693966	scrambled		5	7695240	9938180	8754970	31600520	22845550	scrambled
6	N/A	N/A	3332714	50141168			6	N/A	N/A	958932	13290264	12331332
7	22922008	30509484	32156950	133668158	FAT1		7	10952853	12963513	12850491	36329121	23478630	FAT1
8	20314944	28519140	42835416	154646544	scrambled		8	9659550	12415202	15485668	42852902	27367234	scrambled
